# Supplementary material for: Smooth, an hnRNP-L Homolog, Might Decrease Mitochondrial Metabolism by Post-Transcriptional Regulation of Isocitrate Dehydrogenase (Idh) and Other Metabolic Genes in the Sub-Acute Phase of Traumatic Brain Injury
Source: Front Genet. 2017 Nov 15;8:175. doi: 10.3389/fgene.2017.00175 (PMC5694756; doi:10.3389/fgene.2017.00175)
Supplement: Supplementary file 2 [file Table1.XLS]

## Sheet: Sample Setup
Barcode
Block Type	384-Well Block
Calibration Background is expired	Yes
Calibration Background performed on	01-15-2016 10:20:19 EST
Calibration FAM is expired	Yes
Calibration FAM performed on	09-29-2015 13:03:39 EDT
Calibration NED is expired	Yes
Calibration NED performed on	06-25-2014 11:48:32 EDT
Calibration ROI is expired	Yes
Calibration ROI performed on	09-29-2015 12:37:43 EDT
Calibration ROX is expired	Yes
Calibration ROX performed on	09-29-2015 13:38:26 EDT
Calibration SYBR is expired	Yes
Calibration SYBR performed on	09-29-2015 13:20:40 EDT
Calibration TAMRA is expired	Yes
Calibration TAMRA performed on	09-29-2015 13:29:24 EDT
Calibration Uniformity is expired	Yes
Calibration Uniformity performed on	09-29-2015 12:54:19 EDT
Calibration VIC is expired	Yes
Calibration VIC performed on	09-29-2015 13:12:04 EDT
Chemistry	SYBR_GREEN
Comment
Date Created	09-22-2016 13:22:04 EDT
Experiment File Name	\\snapserver.agtc.wayne.edu\staff\nducharme\Projects\Ruden\DR-728\2016-09-21_DR-728.eds
Experiment Name	2016-09-21_DR-728
Experiment Run End Time	09-21-2016 15:30:49 EDT
Experiment Type	Standard Curve
Instrument Name	285880164
Instrument Serial Number	285880164
Instrument Type	QuantStudio 12K Flex
Passive Reference	ROX
Quantification Cycle Method	Ct
Signal Smoothing On	true
Stage/ Cycle where Analysis is performed	Stage 2, Step 2
User Name
Well	Well Position	Sample Name	Sample Color	Biogroup Name	Biogroup Color	Target Name	Target Color	Task	Reporter	Quencher	Quantity	Comments
1	A1	Control	RGB(0,0,255)			Target 1	RGB(176,23,31)	UNKNOWN	SYBR	None
2	A2	Control	RGB(0,0,255)			Target 1	RGB(176,23,31)	UNKNOWN	SYBR	None
3	A3	Control	RGB(0,0,255)			Target 1	RGB(176,23,31)	UNKNOWN	SYBR	None
4	A4	TBI	RGB(139,137,112)			Target 1	RGB(176,23,31)	UNKNOWN	SYBR	None
5	A5	TBI	RGB(139,137,112)			Target 1	RGB(176,23,31)	UNKNOWN	SYBR	None
6	A6	TBI	RGB(139,137,112)			Target 1	RGB(176,23,31)	UNKNOWN	SYBR	None
7	A7	Control 2	RGB(0,139,69)			Target 1	RGB(176,23,31)	UNKNOWN	SYBR	None
8	A8	Control 2	RGB(0,139,69)			Target 1	RGB(176,23,31)	UNKNOWN	SYBR	None
9	A9	Control 2	RGB(0,139,69)			Target 1	RGB(176,23,31)	UNKNOWN	SYBR	None
10	A10	TBI 2	RGB(238,121,66)			Target 1	RGB(176,23,31)	UNKNOWN	SYBR	None
11	A11	TBI 2	RGB(238,121,66)			Target 1	RGB(176,23,31)	UNKNOWN	SYBR	None
12	A12	TBI 2	RGB(238,121,66)			Target 1	RGB(176,23,31)	UNKNOWN	SYBR	None
13	A13	NTC	RGB(255,127,0)			Target 1	RGB(176,23,31)	UNKNOWN	SYBR	None
14	A14	NTC	RGB(255,127,0)			Target 1	RGB(176,23,31)	UNKNOWN	SYBR	None
15	A15	NTC	RGB(255,127,0)			Target 1	RGB(176,23,31)	UNKNOWN	SYBR	None
16	A16
17	A17
18	A18
19	A19
20	A20
21	A21
22	A22
23	A23
24	A24
25	B1	Control	RGB(0,0,255)			Target 1	RGB(176,23,31)	UNKNOWN	SYBR	None
26	B2	Control	RGB(0,0,255)			Target 1	RGB(176,23,31)	UNKNOWN	SYBR	None
27	B3	Control	RGB(0,0,255)			Target 1	RGB(176,23,31)	UNKNOWN	SYBR	None
28	B4	TBI	RGB(139,137,112)			Target 1	RGB(176,23,31)	UNKNOWN	SYBR	None
29	B5	TBI	RGB(139,137,112)			Target 1	RGB(176,23,31)	UNKNOWN	SYBR	None
30	B6	TBI	RGB(139,137,112)			Target 1	RGB(176,23,31)	UNKNOWN	SYBR	None
31	B7	Control 2	RGB(0,139,69)			Target 1	RGB(176,23,31)	UNKNOWN	SYBR	None
32	B8	Control 2	RGB(0,139,69)			Target 1	RGB(176,23,31)	UNKNOWN	SYBR	None
33	B9	Control 2	RGB(0,139,69)			Target 1	RGB(176,23,31)	UNKNOWN	SYBR	None
34	B10	TBI 2	RGB(238,121,66)			Target 1	RGB(176,23,31)	UNKNOWN	SYBR	None
35	B11	TBI 2	RGB(238,121,66)			Target 1	RGB(176,23,31)	UNKNOWN	SYBR	None
36	B12	TBI 2	RGB(238,121,66)			Target 1	RGB(176,23,31)	UNKNOWN	SYBR	None
37	B13	NTC	RGB(255,127,0)			Target 1	RGB(176,23,31)	UNKNOWN	SYBR	None
38	B14	NTC	RGB(255,127,0)			Target 1	RGB(176,23,31)	UNKNOWN	SYBR	None
39	B15	NTC	RGB(255,127,0)			Target 1	RGB(176,23,31)	UNKNOWN	SYBR	None
40	B16
41	B17
42	B18
43	B19
44	B20
45	B21
46	B22
47	B23
48	B24
49	C1	Control	RGB(0,0,255)			Target 1	RGB(176,23,31)	UNKNOWN	SYBR	None
50	C2	Control	RGB(0,0,255)			Target 1	RGB(176,23,31)	UNKNOWN	SYBR	None
51	C3	Control	RGB(0,0,255)			Target 1	RGB(176,23,31)	UNKNOWN	SYBR	None
52	C4	TBI	RGB(139,137,112)			Target 1	RGB(176,23,31)	UNKNOWN	SYBR	None
53	C5	TBI	RGB(139,137,112)			Target 1	RGB(176,23,31)	UNKNOWN	SYBR	None
54	C6	TBI	RGB(139,137,112)			Target 1	RGB(176,23,31)	UNKNOWN	SYBR	None
55	C7	Control 2	RGB(0,139,69)			Target 1	RGB(176,23,31)	UNKNOWN	SYBR	None
56	C8	Control 2	RGB(0,139,69)			Target 1	RGB(176,23,31)	UNKNOWN	SYBR	None
57	C9	Control 2	RGB(0,139,69)			Target 1	RGB(176,23,31)	UNKNOWN	SYBR	None
58	C10	TBI 2	RGB(238,121,66)			Target 1	RGB(176,23,31)	UNKNOWN	SYBR	None
59	C11	TBI 2	RGB(238,121,66)			Target 1	RGB(176,23,31)	UNKNOWN	SYBR	None
60	C12	TBI 2	RGB(238,121,66)			Target 1	RGB(176,23,31)	UNKNOWN	SYBR	None
61	C13	NTC	RGB(255,127,0)			Target 1	RGB(176,23,31)	UNKNOWN	SYBR	None
62	C14	NTC	RGB(255,127,0)			Target 1	RGB(176,23,31)	UNKNOWN	SYBR	None
63	C15	NTC	RGB(255,127,0)			Target 1	RGB(176,23,31)	UNKNOWN	SYBR	None
64	C16
65	C17
66	C18
67	C19
68	C20
69	C21
70	C22
71	C23
72	C24
73	D1	Control	RGB(0,0,255)			Target 1	RGB(176,23,31)	UNKNOWN	SYBR	None
74	D2	Control	RGB(0,0,255)			Target 1	RGB(176,23,31)	UNKNOWN	SYBR	None
75	D3	Control	RGB(0,0,255)			Target 1	RGB(176,23,31)	UNKNOWN	SYBR	None
76	D4	TBI	RGB(139,137,112)			Target 1	RGB(176,23,31)	UNKNOWN	SYBR	None
77	D5	TBI	RGB(139,137,112)			Target 1	RGB(176,23,31)	UNKNOWN	SYBR	None
78	D6	TBI	RGB(139,137,112)			Target 1	RGB(176,23,31)	UNKNOWN	SYBR	None
79	D7	Control 2	RGB(0,139,69)			Target 1	RGB(176,23,31)	UNKNOWN	SYBR	None
80	D8	Control 2	RGB(0,139,69)			Target 1	RGB(176,23,31)	UNKNOWN	SYBR	None
81	D9	Control 2	RGB(0,139,69)			Target 1	RGB(176,23,31)	UNKNOWN	SYBR	None
82	D10	TBI 2	RGB(238,121,66)			Target 1	RGB(176,23,31)	UNKNOWN	SYBR	None
83	D11	TBI 2	RGB(238,121,66)			Target 1	RGB(176,23,31)	UNKNOWN	SYBR	None
84	D12	TBI 2	RGB(238,121,66)			Target 1	RGB(176,23,31)	UNKNOWN	SYBR	None
85	D13	NTC	RGB(255,127,0)			Target 1	RGB(176,23,31)	UNKNOWN	SYBR	None
86	D14	NTC	RGB(255,127,0)			Target 1	RGB(176,23,31)	UNKNOWN	SYBR	None
87	D15	NTC	RGB(255,127,0)			Target 1	RGB(176,23,31)	UNKNOWN	SYBR	None
88	D16
89	D17
90	D18
91	D19
92	D20
93	D21
94	D22
95	D23
96	D24
97	E1	Control	RGB(0,0,255)			Target 1	RGB(176,23,31)	UNKNOWN	SYBR	None
98	E2	Control	RGB(0,0,255)			Target 1	RGB(176,23,31)	UNKNOWN	SYBR	None
99	E3	Control	RGB(0,0,255)			Target 1	RGB(176,23,31)	UNKNOWN	SYBR	None
100	E4	TBI	RGB(139,137,112)			Target 1	RGB(176,23,31)	UNKNOWN	SYBR	None
101	E5	TBI	RGB(139,137,112)			Target 1	RGB(176,23,31)	UNKNOWN	SYBR	None
102	E6	TBI	RGB(139,137,112)			Target 1	RGB(176,23,31)	UNKNOWN	SYBR	None
103	E7	Control 2	RGB(0,139,69)			Target 1	RGB(176,23,31)	UNKNOWN	SYBR	None
104	E8	Control 2	RGB(0,139,69)			Target 1	RGB(176,23,31)	UNKNOWN	SYBR	None
105	E9	Control 2	RGB(0,139,69)			Target 1	RGB(176,23,31)	UNKNOWN	SYBR	None
106	E10	TBI 2	RGB(238,121,66)			Target 1	RGB(176,23,31)	UNKNOWN	SYBR	None
107	E11	TBI 2	RGB(238,121,66)			Target 1	RGB(176,23,31)	UNKNOWN	SYBR	None
108	E12	TBI 2	RGB(238,121,66)			Target 1	RGB(176,23,31)	UNKNOWN	SYBR	None
109	E13	NTC	RGB(255,127,0)			Target 1	RGB(176,23,31)	UNKNOWN	SYBR	None
110	E14	NTC	RGB(255,127,0)			Target 1	RGB(176,23,31)	UNKNOWN	SYBR	None
111	E15	NTC	RGB(255,127,0)			Target 1	RGB(176,23,31)	UNKNOWN	SYBR	None
112	E16
113	E17
114	E18
115	E19
116	E20
117	E21
118	E22
119	E23
120	E24
121	F1	Control	RGB(0,0,255)			Target 1	RGB(176,23,31)	UNKNOWN	SYBR	None
122	F2	Control	RGB(0,0,255)			Target 1	RGB(176,23,31)	UNKNOWN	SYBR	None
123	F3	Control	RGB(0,0,255)			Target 1	RGB(176,23,31)	UNKNOWN	SYBR	None
124	F4	TBI	RGB(139,137,112)			Target 1	RGB(176,23,31)	UNKNOWN	SYBR	None
125	F5	TBI	RGB(139,137,112)			Target 1	RGB(176,23,31)	UNKNOWN	SYBR	None
126	F6	TBI	RGB(139,137,112)			Target 1	RGB(176,23,31)	UNKNOWN	SYBR	None
127	F7	Control 2	RGB(0,139,69)			Target 1	RGB(176,23,31)	UNKNOWN	SYBR	None
128	F8	Control 2	RGB(0,139,69)			Target 1	RGB(176,23,31)	UNKNOWN	SYBR	None
129	F9	Control 2	RGB(0,139,69)			Target 1	RGB(176,23,31)	UNKNOWN	SYBR	None
130	F10	TBI 2	RGB(238,121,66)			Target 1	RGB(176,23,31)	UNKNOWN	SYBR	None
131	F11	TBI 2	RGB(238,121,66)			Target 1	RGB(176,23,31)	UNKNOWN	SYBR	None
132	F12	TBI 2	RGB(238,121,66)			Target 1	RGB(176,23,31)	UNKNOWN	SYBR	None
133	F13	NTC	RGB(255,127,0)			Target 1	RGB(176,23,31)	UNKNOWN	SYBR	None
134	F14	NTC	RGB(255,127,0)			Target 1	RGB(176,23,31)	UNKNOWN	SYBR	None
135	F15	NTC	RGB(255,127,0)			Target 1	RGB(176,23,31)	UNKNOWN	SYBR	None
136	F16
137	F17
138	F18
139	F19
140	F20
141	F21
142	F22
143	F23
144	F24
145	G1	Control	RGB(0,0,255)			Target 1	RGB(176,23,31)	UNKNOWN	SYBR	None
146	G2	Control	RGB(0,0,255)			Target 1	RGB(176,23,31)	UNKNOWN	SYBR	None
147	G3	Control	RGB(0,0,255)			Target 1	RGB(176,23,31)	UNKNOWN	SYBR	None
148	G4	TBI	RGB(139,137,112)			Target 1	RGB(176,23,31)	UNKNOWN	SYBR	None
149	G5	TBI	RGB(139,137,112)			Target 1	RGB(176,23,31)	UNKNOWN	SYBR	None
150	G6	TBI	RGB(139,137,112)			Target 1	RGB(176,23,31)	UNKNOWN	SYBR	None
151	G7	Control 2	RGB(0,139,69)			Target 1	RGB(176,23,31)	UNKNOWN	SYBR	None
152	G8	Control 2	RGB(0,139,69)			Target 1	RGB(176,23,31)	UNKNOWN	SYBR	None
153	G9	Control 2	RGB(0,139,69)			Target 1	RGB(176,23,31)	UNKNOWN	SYBR	None
154	G10	TBI 2	RGB(238,121,66)			Target 1	RGB(176,23,31)	UNKNOWN	SYBR	None
155	G11	TBI 2	RGB(238,121,66)			Target 1	RGB(176,23,31)	UNKNOWN	SYBR	None
156	G12	TBI 2	RGB(238,121,66)			Target 1	RGB(176,23,31)	UNKNOWN	SYBR	None
157	G13	NTC	RGB(255,127,0)			Target 1	RGB(176,23,31)	UNKNOWN	SYBR	None
158	G14	NTC	RGB(255,127,0)			Target 1	RGB(176,23,31)	UNKNOWN	SYBR	None
159	G15	NTC	RGB(255,127,0)			Target 1	RGB(176,23,31)	UNKNOWN	SYBR	None
160	G16
161	G17
162	G18
163	G19
164	G20
165	G21
166	G22
167	G23
168	G24
169	H1	Control	RGB(0,0,255)			Target 1	RGB(176,23,31)	UNKNOWN	SYBR	None
170	H2	Control	RGB(0,0,255)			Target 1	RGB(176,23,31)	UNKNOWN	SYBR	None
171	H3	Control	RGB(0,0,255)			Target 1	RGB(176,23,31)	UNKNOWN	SYBR	None
172	H4	TBI	RGB(139,137,112)			Target 1	RGB(176,23,31)	UNKNOWN	SYBR	None
173	H5	TBI	RGB(139,137,112)			Target 1	RGB(176,23,31)	UNKNOWN	SYBR	None
174	H6	TBI	RGB(139,137,112)			Target 1	RGB(176,23,31)	UNKNOWN	SYBR	None
175	H7	Control 2	RGB(0,139,69)			Target 1	RGB(176,23,31)	UNKNOWN	SYBR	None
176	H8	Control 2	RGB(0,139,69)			Target 1	RGB(176,23,31)	UNKNOWN	SYBR	None
177	H9	Control 2	RGB(0,139,69)			Target 1	RGB(176,23,31)	UNKNOWN	SYBR	None
178	H10	TBI 2	RGB(238,121,66)			Target 1	RGB(176,23,31)	UNKNOWN	SYBR	None
179	H11	TBI 2	RGB(238,121,66)			Target 1	RGB(176,23,31)	UNKNOWN	SYBR	None
180	H12	TBI 2	RGB(238,121,66)			Target 1	RGB(176,23,31)	UNKNOWN	SYBR	None
181	H13	NTC	RGB(255,127,0)			Target 1	RGB(176,23,31)	UNKNOWN	SYBR	None
182	H14	NTC	RGB(255,127,0)			Target 1	RGB(176,23,31)	UNKNOWN	SYBR	None
183	H15	NTC	RGB(255,127,0)			Target 1	RGB(176,23,31)	UNKNOWN	SYBR	None
184	H16
185	H17
186	H18
187	H19
188	H20
189	H21
190	H22
191	H23
192	H24
193	I1	Control	RGB(0,0,255)			Target 1	RGB(176,23,31)	UNKNOWN	SYBR	None
194	I2	Control	RGB(0,0,255)			Target 1	RGB(176,23,31)	UNKNOWN	SYBR	None
195	I3	Control	RGB(0,0,255)			Target 1	RGB(176,23,31)	UNKNOWN	SYBR	None
196	I4	TBI	RGB(139,137,112)			Target 1	RGB(176,23,31)	UNKNOWN	SYBR	None
197	I5	TBI	RGB(139,137,112)			Target 1	RGB(176,23,31)	UNKNOWN	SYBR	None
198	I6	TBI	RGB(139,137,112)			Target 1	RGB(176,23,31)	UNKNOWN	SYBR	None
199	I7	Control 2	RGB(0,139,69)			Target 1	RGB(176,23,31)	UNKNOWN	SYBR	None
200	I8	Control 2	RGB(0,139,69)			Target 1	RGB(176,23,31)	UNKNOWN	SYBR	None
201	I9	Control 2	RGB(0,139,69)			Target 1	RGB(176,23,31)	UNKNOWN	SYBR	None
202	I10	TBI 2	RGB(238,121,66)			Target 1	RGB(176,23,31)	UNKNOWN	SYBR	None
203	I11	TBI 2	RGB(238,121,66)			Target 1	RGB(176,23,31)	UNKNOWN	SYBR	None
204	I12	TBI 2	RGB(238,121,66)			Target 1	RGB(176,23,31)	UNKNOWN	SYBR	None
205	I13	NTC	RGB(255,127,0)			Target 1	RGB(176,23,31)	UNKNOWN	SYBR	None
206	I14	NTC	RGB(255,127,0)			Target 1	RGB(176,23,31)	UNKNOWN	SYBR	None
207	I15	NTC	RGB(255,127,0)			Target 1	RGB(176,23,31)	UNKNOWN	SYBR	None
208	I16
209	I17
210	I18
211	I19
212	I20
213	I21
214	I22
215	I23
216	I24
217	J1	Control	RGB(0,0,255)			Target 1	RGB(176,23,31)	UNKNOWN	SYBR	None
218	J2	Control	RGB(0,0,255)			Target 1	RGB(176,23,31)	UNKNOWN	SYBR	None
219	J3	Control	RGB(0,0,255)			Target 1	RGB(176,23,31)	UNKNOWN	SYBR	None
220	J4	TBI	RGB(139,137,112)			Target 1	RGB(176,23,31)	UNKNOWN	SYBR	None
221	J5	TBI	RGB(139,137,112)			Target 1	RGB(176,23,31)	UNKNOWN	SYBR	None
222	J6	TBI	RGB(139,137,112)			Target 1	RGB(176,23,31)	UNKNOWN	SYBR	None
223	J7	Control 2	RGB(0,139,69)			Target 1	RGB(176,23,31)	UNKNOWN	SYBR	None
224	J8	Control 2	RGB(0,139,69)			Target 1	RGB(176,23,31)	UNKNOWN	SYBR	None
225	J9	Control 2	RGB(0,139,69)			Target 1	RGB(176,23,31)	UNKNOWN	SYBR	None
226	J10	TBI 2	RGB(238,121,66)			Target 1	RGB(176,23,31)	UNKNOWN	SYBR	None
227	J11	TBI 2	RGB(238,121,66)			Target 1	RGB(176,23,31)	UNKNOWN	SYBR	None
228	J12	TBI 2	RGB(238,121,66)			Target 1	RGB(176,23,31)	UNKNOWN	SYBR	None
229	J13	NTC	RGB(255,127,0)			Target 1	RGB(176,23,31)	UNKNOWN	SYBR	None
230	J14	NTC	RGB(255,127,0)			Target 1	RGB(176,23,31)	UNKNOWN	SYBR	None
231	J15	NTC	RGB(255,127,0)			Target 1	RGB(176,23,31)	UNKNOWN	SYBR	None
232	J16
233	J17
234	J18
235	J19
236	J20
237	J21
238	J22
239	J23
240	J24
241	K1	Control	RGB(0,0,255)			Target 1	RGB(176,23,31)	UNKNOWN	SYBR	None
242	K2	Control	RGB(0,0,255)			Target 1	RGB(176,23,31)	UNKNOWN	SYBR	None
243	K3	Control	RGB(0,0,255)			Target 1	RGB(176,23,31)	UNKNOWN	SYBR	None
244	K4	TBI	RGB(139,137,112)			Target 1	RGB(176,23,31)	UNKNOWN	SYBR	None
245	K5	TBI	RGB(139,137,112)			Target 1	RGB(176,23,31)	UNKNOWN	SYBR	None
246	K6	TBI	RGB(139,137,112)			Target 1	RGB(176,23,31)	UNKNOWN	SYBR	None
247	K7	Control 2	RGB(0,139,69)			Target 1	RGB(176,23,31)	UNKNOWN	SYBR	None
248	K8	Control 2	RGB(0,139,69)			Target 1	RGB(176,23,31)	UNKNOWN	SYBR	None
249	K9	Control 2	RGB(0,139,69)			Target 1	RGB(176,23,31)	UNKNOWN	SYBR	None
250	K10	TBI 2	RGB(238,121,66)			Target 1	RGB(176,23,31)	UNKNOWN	SYBR	None
251	K11	TBI 2	RGB(238,121,66)			Target 1	RGB(176,23,31)	UNKNOWN	SYBR	None
252	K12	TBI 2	RGB(238,121,66)			Target 1	RGB(176,23,31)	UNKNOWN	SYBR	None
253	K13	NTC	RGB(255,127,0)			Target 1	RGB(176,23,31)	UNKNOWN	SYBR	None
254	K14	NTC	RGB(255,127,0)			Target 1	RGB(176,23,31)	UNKNOWN	SYBR	None
255	K15	NTC	RGB(255,127,0)			Target 1	RGB(176,23,31)	UNKNOWN	SYBR	None
256	K16
257	K17
258	K18
259	K19
260	K20
261	K21
262	K22
263	K23
264	K24
265	L1	Control	RGB(0,0,255)			Target 1	RGB(176,23,31)	UNKNOWN	SYBR	None
266	L2	Control	RGB(0,0,255)			Target 1	RGB(176,23,31)	UNKNOWN	SYBR	None
267	L3	Control	RGB(0,0,255)			Target 1	RGB(176,23,31)	UNKNOWN	SYBR	None
268	L4	TBI	RGB(139,137,112)			Target 1	RGB(176,23,31)	UNKNOWN	SYBR	None
269	L5	TBI	RGB(139,137,112)			Target 1	RGB(176,23,31)	UNKNOWN	SYBR	None
270	L6	TBI	RGB(139,137,112)			Target 1	RGB(176,23,31)	UNKNOWN	SYBR	None
271	L7	Control 2	RGB(0,139,69)			Target 1	RGB(176,23,31)	UNKNOWN	SYBR	None
272	L8	Control 2	RGB(0,139,69)			Target 1	RGB(176,23,31)	UNKNOWN	SYBR	None
273	L9	Control 2	RGB(0,139,69)			Target 1	RGB(176,23,31)	UNKNOWN	SYBR	None
274	L10	TBI 2	RGB(238,121,66)			Target 1	RGB(176,23,31)	UNKNOWN	SYBR	None
275	L11	TBI 2	RGB(238,121,66)			Target 1	RGB(176,23,31)	UNKNOWN	SYBR	None
276	L12	TBI 2	RGB(238,121,66)			Target 1	RGB(176,23,31)	UNKNOWN	SYBR	None
277	L13	NTC	RGB(255,127,0)			Target 1	RGB(176,23,31)	UNKNOWN	SYBR	None
278	L14	NTC	RGB(255,127,0)			Target 1	RGB(176,23,31)	UNKNOWN	SYBR	None
279	L15	NTC	RGB(255,127,0)			Target 1	RGB(176,23,31)	UNKNOWN	SYBR	None
280	L16
281	L17
282	L18
283	L19
284	L20
285	L21
286	L22
287	L23
288	L24
289	M1	Control	RGB(0,0,255)			Target 1	RGB(176,23,31)	UNKNOWN	SYBR	None
290	M2	Control	RGB(0,0,255)			Target 1	RGB(176,23,31)	UNKNOWN	SYBR	None
291	M3	Control	RGB(0,0,255)			Target 1	RGB(176,23,31)	UNKNOWN	SYBR	None
292	M4	TBI	RGB(139,137,112)			Target 1	RGB(176,23,31)	UNKNOWN	SYBR	None
293	M5	TBI	RGB(139,137,112)			Target 1	RGB(176,23,31)	UNKNOWN	SYBR	None
294	M6	TBI	RGB(139,137,112)			Target 1	RGB(176,23,31)	UNKNOWN	SYBR	None
295	M7	Control 2	RGB(0,139,69)			Target 1	RGB(176,23,31)	UNKNOWN	SYBR	None
296	M8	Control 2	RGB(0,139,69)			Target 1	RGB(176,23,31)	UNKNOWN	SYBR	None
297	M9	Control 2	RGB(0,139,69)			Target 1	RGB(176,23,31)	UNKNOWN	SYBR	None
298	M10	TBI 2	RGB(238,121,66)			Target 1	RGB(176,23,31)	UNKNOWN	SYBR	None
299	M11	TBI 2	RGB(238,121,66)			Target 1	RGB(176,23,31)	UNKNOWN	SYBR	None
300	M12	TBI 2	RGB(238,121,66)			Target 1	RGB(176,23,31)	UNKNOWN	SYBR	None
301	M13	NTC	RGB(255,127,0)			Target 1	RGB(176,23,31)	UNKNOWN	SYBR	None
302	M14	NTC	RGB(255,127,0)			Target 1	RGB(176,23,31)	UNKNOWN	SYBR	None
303	M15	NTC	RGB(255,127,0)			Target 1	RGB(176,23,31)	UNKNOWN	SYBR	None
304	M16
305	M17
306	M18
307	M19
308	M20
309	M21
310	M22
311	M23
312	M24
313	N1	Control	RGB(0,0,255)			Target 1	RGB(176,23,31)	UNKNOWN	SYBR	None
314	N2	Control	RGB(0,0,255)			Target 1	RGB(176,23,31)	UNKNOWN	SYBR	None
315	N3	Control	RGB(0,0,255)			Target 1	RGB(176,23,31)	UNKNOWN	SYBR	None
316	N4	TBI	RGB(139,137,112)			Target 1	RGB(176,23,31)	UNKNOWN	SYBR	None
317	N5	TBI	RGB(139,137,112)			Target 1	RGB(176,23,31)	UNKNOWN	SYBR	None
318	N6	TBI	RGB(139,137,112)			Target 1	RGB(176,23,31)	UNKNOWN	SYBR	None
319	N7	Control 2	RGB(0,139,69)			Target 1	RGB(176,23,31)	UNKNOWN	SYBR	None
320	N8	Control 2	RGB(0,139,69)			Target 1	RGB(176,23,31)	UNKNOWN	SYBR	None
321	N9	Control 2	RGB(0,139,69)			Target 1	RGB(176,23,31)	UNKNOWN	SYBR	None
322	N10	TBI 2	RGB(238,121,66)			Target 1	RGB(176,23,31)	UNKNOWN	SYBR	None
323	N11	TBI 2	RGB(238,121,66)			Target 1	RGB(176,23,31)	UNKNOWN	SYBR	None
324	N12	TBI 2	RGB(238,121,66)			Target 1	RGB(176,23,31)	UNKNOWN	SYBR	None
325	N13	NTC	RGB(255,127,0)			Target 1	RGB(176,23,31)	UNKNOWN	SYBR	None
326	N14	NTC	RGB(255,127,0)			Target 1	RGB(176,23,31)	UNKNOWN	SYBR	None
327	N15	NTC	RGB(255,127,0)			Target 1	RGB(176,23,31)	UNKNOWN	SYBR	None
328	N16
329	N17
330	N18
331	N19
332	N20
333	N21
334	N22
335	N23
336	N24
337	O1	Control	RGB(0,0,255)			Target 1	RGB(176,23,31)	UNKNOWN	SYBR	None
338	O2	Control	RGB(0,0,255)			Target 1	RGB(176,23,31)	UNKNOWN	SYBR	None
339	O3	Control	RGB(0,0,255)			Target 1	RGB(176,23,31)	UNKNOWN	SYBR	None
340	O4	TBI	RGB(139,137,112)			Target 1	RGB(176,23,31)	UNKNOWN	SYBR	None
341	O5	TBI	RGB(139,137,112)			Target 1	RGB(176,23,31)	UNKNOWN	SYBR	None
342	O6	TBI	RGB(139,137,112)			Target 1	RGB(176,23,31)	UNKNOWN	SYBR	None
343	O7	Control 2	RGB(0,139,69)			Target 1	RGB(176,23,31)	UNKNOWN	SYBR	None
344	O8	Control 2	RGB(0,139,69)			Target 1	RGB(176,23,31)	UNKNOWN	SYBR	None
345	O9	Control 2	RGB(0,139,69)			Target 1	RGB(176,23,31)	UNKNOWN	SYBR	None
346	O10	TBI 2	RGB(238,121,66)			Target 1	RGB(176,23,31)	UNKNOWN	SYBR	None
347	O11	TBI 2	RGB(238,121,66)			Target 1	RGB(176,23,31)	UNKNOWN	SYBR	None
348	O12	TBI 2	RGB(238,121,66)			Target 1	RGB(176,23,31)	UNKNOWN	SYBR	None
349	O13	NTC	RGB(255,127,0)			Target 1	RGB(176,23,31)	UNKNOWN	SYBR	None
350	O14	NTC	RGB(255,127,0)			Target 1	RGB(176,23,31)	UNKNOWN	SYBR	None
351	O15	NTC	RGB(255,127,0)			Target 1	RGB(176,23,31)	UNKNOWN	SYBR	None
352	O16
353	O17
354	O18
355	O19
356	O20
357	O21
358	O22
359	O23
360	O24
361	P1	Control	RGB(0,0,255)			Target 1	RGB(176,23,31)	UNKNOWN	SYBR	None
362	P2	Control	RGB(0,0,255)			Target 1	RGB(176,23,31)	UNKNOWN	SYBR	None
363	P3	Control	RGB(0,0,255)			Target 1	RGB(176,23,31)	UNKNOWN	SYBR	None
364	P4	TBI	RGB(139,137,112)			Target 1	RGB(176,23,31)	UNKNOWN	SYBR	None
365	P5	TBI	RGB(139,137,112)			Target 1	RGB(176,23,31)	UNKNOWN	SYBR	None
366	P6	TBI	RGB(139,137,112)			Target 1	RGB(176,23,31)	UNKNOWN	SYBR	None
367	P7	Control 2	RGB(0,139,69)			Target 1	RGB(176,23,31)	UNKNOWN	SYBR	None
368	P8	Control 2	RGB(0,139,69)			Target 1	RGB(176,23,31)	UNKNOWN	SYBR	None
369	P9	Control 2	RGB(0,139,69)			Target 1	RGB(176,23,31)	UNKNOWN	SYBR	None
370	P10	TBI 2	RGB(238,121,66)			Target 1	RGB(176,23,31)	UNKNOWN	SYBR	None
371	P11	TBI 2	RGB(238,121,66)			Target 1	RGB(176,23,31)	UNKNOWN	SYBR	None
372	P12	TBI 2	RGB(238,121,66)			Target 1	RGB(176,23,31)	UNKNOWN	SYBR	None
373	P13	NTC	RGB(255,127,0)			Target 1	RGB(176,23,31)	UNKNOWN	SYBR	None
374	P14	NTC	RGB(255,127,0)			Target 1	RGB(176,23,31)	UNKNOWN	SYBR	None
375	P15	NTC	RGB(255,127,0)			Target 1	RGB(176,23,31)	UNKNOWN	SYBR	None
376	P16
377	P17
378	P18
379	P19
380	P20
381	P21
382	P22
383	P23
384	P24

## Sheet: Results
Well	Well Position	Omit	Sample Name	Target Name	Target Name	Task	Reporter	Quencher	CT	Ct Mean	Ct SD	ttest	result	fold change	Quantity	Quantity Mean	Quantity SD	Automatic Ct Threshold	Ct Threshold	Automatic Baseline	Baseline Start	Baseline End	Comments	Y-Intercept	R(superscript 2)	Slope	Amp Score	Cq Conf	Tm1	Tm2	Tm3	EXPFAIL	HIGHSD	NOAMP	PRFDROP
73	D1	FALSE	Control	Target 1	ENO_I1-E2	UNKNOWN	SYBR	None	24.64	24.6883	0.110718	0.18251	RI increases after TBI	1.09784				TRUE	0.091845	TRUE	3	20					1.36631	0.981856	81.9088			N	Y	N	N
74	D2	FALSE	Control	Target 1		UNKNOWN	SYBR	None	24.815									TRUE	0.091845	TRUE	3	20					1.37502	0.98589	81.9088			N	Y	N	N
75	D3	FALSE	Control	Target 1		UNKNOWN	SYBR	None	24.61									TRUE	0.091845	TRUE	3	20					1.36559	0.984232	81.9088			N	Y	N	N
76	D4	FALSE	TBI	Target 1		UNKNOWN	SYBR	None	24.737	24.5537	0.190903							TRUE	0.091845	TRUE	3	20					1.36638	0.985988	81.9088			N	Y	N	N
77	D5	FALSE	TBI	Target 1		UNKNOWN	SYBR	None	24.568									TRUE	0.091845	TRUE	3	20					1.3693	0.98677	81.9088			N	Y	N	N
78	D6	FALSE	TBI	Target 1		UNKNOWN	SYBR	None	24.356									TRUE	0.091845	TRUE	3	20					1.37793	0.984574	81.9088			N	Y	N	N
79	D7	FALSE	Control 2	Target 1	ENO_I1-E2	UNKNOWN	SYBR	None	24.656	24.777	0.123049	0.0223166	RI increases after TBI	1.47121				TRUE	0.091845	TRUE	3	20					1.37747	0.987856	81.9088			N	Y	N	N
80	D8	FALSE	Control 2	Target 1		UNKNOWN	SYBR	None	24.902									TRUE	0.091845	TRUE	3	21					1.3821	0.985075	82.0374			N	Y	N	N
81	D9	FALSE	Control 2	Target 1		UNKNOWN	SYBR	None	24.773									TRUE	0.091845	TRUE	3	20					1.38214	0.988639	82.0374			N	Y	N	N
82	D10	FALSE	TBI 2	Target 1		UNKNOWN	SYBR	None	24.334	24.22	0.0991361							TRUE	0.091845	TRUE	3	20					1.37811	0.989356	81.9088			N	Y	N	N
83	D11	FALSE	TBI 2	Target 1		UNKNOWN	SYBR	None	24.172									TRUE	0.091845	TRUE	3	20					1.37565	0.986117	81.9088			N	Y	N	N
84	D12	FALSE	TBI 2	Target 1		UNKNOWN	SYBR	None	24.154									TRUE	0.091845	TRUE	3	20					1.37354	0.985376	81.9088			N	Y	N	N
85	D13	FALSE	NTC	Target 1	No Template Control	UNKNOWN	SYBR	None	Undetermined	36.251	#DIV/0!							TRUE	0.091845	TRUE	3	39					0	0	83.0668	78.306	91.9449	Y	N	Y	N
86	D14	FALSE	NTC	Target 1		UNKNOWN	SYBR	None	Undetermined									TRUE	0.091845	TRUE	3	39					0	0	61.3217	79.9787	67.8838	Y	N	Y	N
87	D15	FALSE	NTC	Target 1		UNKNOWN	SYBR	None	36.251									TRUE	0.091845	TRUE	3	32					1.19666	0.971737	75.604			N	Y	N	N
121	F1	FALSE	Control	Target 1	PYK_I1-E2	UNKNOWN	SYBR	None	30.884	30.624	0.414493	0.0019114	RI increases after TBI	25.9921				TRUE	0.091845	TRUE	3	27					1.35052	0.909632	79.078			N	Y	N	N
122	F2	FALSE	Control	Target 1		UNKNOWN	SYBR	None	30.146									TRUE	0.091845	TRUE	3	26					1.33873	0.963166	79.078			N	Y	N	N
123	F3	FALSE	Control	Target 1		UNKNOWN	SYBR	None	30.842									TRUE	0.091845	TRUE	3	26					1.34375	0.970268	79.078			N	Y	N	N
124	F4	FALSE	TBI	Target 1		UNKNOWN	SYBR	None	25.801	25.924	0.111368							TRUE	0.091845	TRUE	3	21					1.35081	0.985333	78.9494			N	Y	N	N
125	F5	FALSE	TBI	Target 1		UNKNOWN	SYBR	None	26.018									TRUE	0.091845	TRUE	3	22					1.3577	0.982487	78.9494			N	Y	N	N
126	F6	FALSE	TBI	Target 1		UNKNOWN	SYBR	None	25.953									TRUE	0.091845	TRUE	3	21					1.36146	0.983603	78.9494			N	Y	N	N
127	F7	FALSE	Control 2	Target 1	PYK_I1-E2	UNKNOWN	SYBR	None	27.576	27.8343	0.236119	0.0016555	RI increases after TBI	7.00151				TRUE	0.091845	TRUE	3	23					1.36443	0.985867	79.078			N	Y	N	N
128	F8	FALSE	Control 2	Target 1		UNKNOWN	SYBR	None	27.888									TRUE	0.091845	TRUE	3	23					1.36018	0.993358	79.078			N	Y	N	N
129	F9	FALSE	Control 2	Target 1		UNKNOWN	SYBR	None	28.039									TRUE	0.091845	TRUE	3	24					1.368	0.98896	79.078			N	Y	N	N
130	F10	FALSE	TBI 2	Target 1		UNKNOWN	SYBR	None	25.068	25.0267	0.0473535							TRUE	0.091845	TRUE	3	20					1.3663	0.988868	78.9494			N	Y	N	N
131	F11	FALSE	TBI 2	Target 1		UNKNOWN	SYBR	None	25.037									TRUE	0.091845	TRUE	3	21					1.35971	0.988431	78.9494			N	Y	N	N
132	F12	FALSE	TBI 2	Target 1		UNKNOWN	SYBR	None	24.975									TRUE	0.091845	TRUE	3	21					1.3642	0.990719	78.9494			N	Y	N	N
133	F13	FALSE	NTC	Target 1	No Template Control	UNKNOWN	SYBR	None	Undetermined	#DIV/0!	#DIV/0!							TRUE	0.091845	TRUE	3	39					0	0	61.7077			Y	N	Y	N
134	F14	FALSE	NTC	Target 1		UNKNOWN	SYBR	None	Undetermined									TRUE	0.091845	TRUE	3	39					0	0	61.4504			Y	N	Y	N
135	F15	FALSE	NTC	Target 1		UNKNOWN	SYBR	None	Undetermined									TRUE	0.091845	TRUE	3	39					0	0	60.9357			Y	N	Y	N
193	I1	FALSE	Control	Target 1	STNA_I1-E2	UNKNOWN	SYBR	None	22.783	22.794	0.0262865	0.000510881	RI increases after TBI	2.21351				TRUE	0.091845	TRUE	3	18					1.34735	0.975713	82.5521			N	Y	N	N
194	I2	FALSE	Control	Target 1		UNKNOWN	SYBR	None	22.775									TRUE	0.091845	TRUE	3	18					1.34586	0.983815	82.5521			N	Y	N	N
195	I3	FALSE	Control	Target 1		UNKNOWN	SYBR	None	22.824									TRUE	0.091845	TRUE	3	18					1.35338	0.978828	82.5521			N	Y	N	N
196	I4	FALSE	TBI	Target 1		UNKNOWN	SYBR	None	21.659	21.6477	0.0373133							TRUE	0.091845	TRUE	3	17					1.35798	0.97854	82.5521			N	Y	N	N
197	I5	FALSE	TBI	Target 1		UNKNOWN	SYBR	None	21.678									TRUE	0.091845	TRUE	3	17					1.3616	0.975721	82.5521			N	Y	N	N
198	I6	FALSE	TBI	Target 1		UNKNOWN	SYBR	None	21.606									TRUE	0.091845	TRUE	3	17					1.36314	0.984736	82.5521			N	Y	N	N
199	I7	FALSE	Control 2	Target 1	STNA_I1-E2	UNKNOWN	SYBR	None	22.723	22.8183	0.0825609	0.00556903	RI increases after TBI	2.44246				TRUE	0.091845	TRUE	3	19					1.36627	0.984128	82.5521			N	Y	N	N
200	I8	FALSE	Control 2	Target 1		UNKNOWN	SYBR	None	22.866									TRUE	0.091845	TRUE	3	18					1.36992	0.990494	82.5521			N	Y	N	N
201	I9	FALSE	Control 2	Target 1		UNKNOWN	SYBR	None	22.866									TRUE	0.091845	TRUE	3	18					1.36977	0.990106	82.5521			N	Y	N	N
202	I10	FALSE	TBI 2	Target 1		UNKNOWN	SYBR	None	21.7	21.53	0.158982							TRUE	0.091845	TRUE	3	17					1.36535	0.988513	82.5521			N	Y	N	N
203	I11	FALSE	TBI 2	Target 1		UNKNOWN	SYBR	None	21.385									TRUE	0.091845	TRUE	3	17					1.36885	0.991124	82.5521			N	Y	N	N
204	I12	FALSE	TBI 2	Target 1		UNKNOWN	SYBR	None	21.505									TRUE	0.091845	TRUE	3	17					1.36198	0.988106	82.5521			N	Y	N	N
205	I13	FALSE	NTC	Target 1	No Template Control	UNKNOWN	SYBR	None	Undetermined	#DIV/0!	#DIV/0!							TRUE	0.091845	TRUE	3	39					0	0	82.8094	90.2722	61.0644	Y	N	Y	N
206	I14	FALSE	NTC	Target 1		UNKNOWN	SYBR	None	Undetermined									TRUE	0.091845	TRUE	3	39					0	0	61.0644	92.4596	78.4347	Y	N	Y	N
207	I15	FALSE	NTC	Target 1		UNKNOWN	SYBR	None	Undetermined									TRUE	0.091845	TRUE	3	39					0	0	73.4166	82.9381	61.1931	Y	N	Y	N

## Sheet: Primers
	Quantitative PCR= Intron/exon
oligo #	ID	primer	Tm	GC	type	note
6	Eno_807_F	CCGCAGTACGTGGAAAAGTT	60.2	50	intron	exon-intron primer worked
7	Eno_1168_R	AGCAGTCAGCCAGCTCTCAT	60.3	55	intron	exon-intron primer worked
10	Pyk_19_F	GGAGTGTTCGCTGCCTGT	60	61.1	intron	exon-intron primer worked
11	Pyk_205_R	CCGCCAATTTCGTTAGCA	60.7	50	intron	exon-intron primer worked
15	stnA_21_F	GACTCCGGTCGAATACGAAA	60.1	50	intron	exon-intron primer worked
16	stnA_251_R	GCGAATCGTTGCATTGTCTA	59.8	45	intron	exon-intron primer worked
rxn #	qPCR Reaction oligos	product size	comments
4	6,7	360	I1-E2 unspliced		ENO
6	10,11	186	I1-E2 unspliced		PYK
9	15,16	230	I1-E2 unspliced		STNA

## Sheet: Plate Layout
	Date:
	Investigator:	Doug Ruden
	Project	DR-728
	1	2	3	4	5	6	7	8	9	10	11	12	13	14	15	16	17	18	19	21	22	23	24
D	Control	Control	Control	TBI	TBI	TBI	Control 2	Control 2	Control 2	TBI 2	TBI 2	TBI 2	NTC	NTC	NTC
F	Control	Control	Control	TBI	TBI	TBI	Control 2	Control 2	Control 2	TBI 2	TBI 2	TBI 2	NTC	NTC	NTC
I	Control	Control	Control	TBI	TBI	TBI	Control 2	Control 2	Control 2	TBI 2	TBI 2	TBI 2	NTC	NTC	NTC
		Master Mix		1	x	24	x	Final Concentration							Primer Pairs	Product Size	Forward Primer	Reverse Primer
			Verso Enzyme Mix	0.1	µL	2.4	µL
			2x 1-step qPCR SYBR Low ROX mix	5	µL	120	µL	1x
			RT Enhancer	0.5	µL	12	µL
			Forward Primer (10µM)	0.1	µL	2.4	µL	100nM							6,7	360	Eno_807_F	Eno_1168_R
			Reverse Primer (10µM)	0.1	µL	2.4	µL	100nM
			Nuclease Free Water	3.2	µL	76.8	µL								10,11	186	Pyk_19_F	Pyk_205_R
			RNA Template (1ng)	1	µL	-----	µL
				10		216
															15,16	230	stnA_21_F	stnA_251_R
				Amplification Settings
				Temp	Time	Cycles
			cDNA Synthesis	50⁰C	15 min	1
			Thermo-Start activation	95⁰C	15 min	1
			Denaturation	95⁰C	15 sec	\
			Annealing	57⁰C	30 sec	40
			Extension	72⁰C	30 sec	/
